# Supplementary material for: Mechanistic Insights into the Cardioprotective Effects of Mesenchymal Stem Cell-Derived Exosomes in Myocardial Ischemic Injury: A Systematic Review
Source: Pharmaceutics. 2026 Mar 11;18(3):346. doi: 10.3390/pharmaceutics18030346 (PMC13028937; doi:10.3390/pharmaceutics18030346)
Supplement: Supplementary file 1 [file pharmaceutics-18-00346-s001.zip]

Archive with 1 entries (1 files):
- pharmaceutics-4147439-supplementary.pdf
